# Supplementary material for: Combined Toxic Effects of BPA and Its Two Analogues BPAP and BPC in a 3D HepG2 Cell Model
Source: Molecules. 2023 Mar 30;28(7):3085. doi: 10.3390/molecules28073085 (PMC10095618; doi:10.3390/molecules28073085)
Supplement: Supplementary file 1 [file molecules-28-03085-s001.zip]

Archive with 1 entries (1 files):
- molecules-2280757-supplementary.pdf
